# Supplementary material for: Hominin glacial-stage occupation 712,000 to 424,000 years ago at Fordwich Pit, Old Park (Canterbury, UK)
Source: Nat Ecol Evol. 2025 Sep 1;9(10):1781–90. doi: 10.1038/s41559-025-02829-x (PMC12507691; doi:10.1038/s41559-025-02829-x)
Supplement: Supplementary file 3 — 3D models of artefacts. [file 41559_2025_2829_MOESM3_ESM.zip]

Archive with 10 entries (10 files):
- Flake A1.ply
- Flake A2.ply
- Flake A3.ply
- Flake B1.ply
- Flake B2.ply
- Flake B3.ply
- Flake B4.ply
- Flake C1.ply
- Flake C2.ply
- Flake C3.ply
